# Supplementary material for: A European International Multicentre Survey on the Current Practice of Perioperative Antibiotic Prophylaxis for Paediatric Liver Transplantations
Source: Antibiotics (Basel). 2023 Feb 1;12(2):292. doi: 10.3390/antibiotics12020292 (PMC9952614; doi:10.3390/antibiotics12020292)
Supplement: Supplementary file 1 [file antibiotics-12-00292-s001.zip]

Archive with 1 entries (1 files):
- antibiotics-2144688-supplementary.pdf
